# Supplementary material for: Impact of Acute Lymphoblastic Leukemia Treatment on Left Ventricular Function Assessed in 2D and 3D Speckle Tracing Echocardiography—Preliminary Results
Source: J Clin Med. 2025 Dec 8;14(24):8682. doi: 10.3390/jcm14248682 (PMC12734355; doi:10.3390/jcm14248682)
Supplement: Supplementary file 1 [file jcm-14-08682-s001.zip]

Archive with 1 entries (1 files):
- jcm-3997963-supplementary.pdf
